# Supplementary material for: First Record of Alternaria pogostemonis: A Novel Species Causing Leaf Spots in Pogostemon cablin
Source: Pathogens. 2022 Sep 27;11(10):1105. doi: 10.3390/pathogens11101105 (PMC9607968; doi:10.3390/pathogens11101105)
Supplement: Supplementary file 1 [file pathogens-11-01105-s001.zip]

Archive with 1 entries (1 files):
- pathogens-1908365-supplementary.pdf
